# Supplementary material for: Impact of a Physical Exercise and Health Education Program on Metabolic Syndrome and Quality of Life in Postmenopausal Breast Cancer Women Undergoing Adjuvant Treatment with Aromatase Inhibitors
Source: Medicina (Kaunas). 2024 Nov 18;60(11):1893. doi: 10.3390/medicina60111893 (PMC11596674; doi:10.3390/medicina60111893)
Supplement: Supplementary file 1 [file medicina-60-01893-s001.zip]

Archive with 1 entries (1 files):
- medicina-3291984-supplementary.pdf
